# Supplementary material for: Food Acquisition, Preparation, and Consumption Practices in South Asia: A Scoping Review of Assessment Tools
Source: Adv Nutr. 2025 Sep 18;16(11):100518. doi: 10.1016/j.advnut.2025.100518 (PMC12547306; doi:10.1016/j.advnut.2025.100518)
Supplement: Multimedia component 1 [file mmc1.xlsx]

## Sheet: Sheet1
Supplement to Patwardhan S. et al. Food acquisition, preparation, and consumption practices in South Asia: A scoping review of assessment tools											Acquisition				Preparation				Household eating patterns				Drivers measured
Author(s)	Title	Year	Study location	Region	Objectives	Study population	Sample	Male/Female/Both/Not specified (1/2/3/0)	Methods	Tool	What measured	How measured	Tool availability	Tool validity	What measured	How measured	Tool availability	Tool validity	What measured	How measured	Tool availability	Tool validity	Intrapersonal drivers	Socio-cultural drivers	Personal food environment	Material assets and resources	Person-state drivers
Prasad R. and Umesh S.	Factors affecting the consumer preference of non-packaged non-branded rice in South India	2016	South India	Urban and rural	"this study aims at finding reasons behind the purchase of loose unpacked rice."	171 respondents from South India	Not specified	0	Quantitative	Self-administered questionnaire	Purchase behavior for specific foods	purchase frequency (once a week, once in two twos, once a month, other), quantity (<5kg, 5-10kg, 10-15kg, >15kg), type (loose form in convenient quantities, packaged form in fixed quantities, both) and location (local grocery store, mid-sized supermarket, hypermarkets, other); factors influencing type of purchase includes knowledge of the supplier and cultivator	4	2	NA	NA	NA	NA	NA	NA	NA	NA	preference	NA	convenience, accessibility, desirability	NA	NA
Das A. and Bharti N. and Malik S.	IMPACT OF COVID-19 LOCKDOWN ON FOOD ADDICTION IN INDIA	2021	India - online, location not specified	Not specified	to assess the "changes in FA and related behaviour in India in the wake of lockdown which started on 25th March 2020 as a response to the COVID-19 outbreak."	150 survey participants, 45 interview participants; interview participants were food addicts whereas survey participants were a random sample	Adults >19 years	3	Mixed methods	Self-administered questionnaire and semi-structured interviews	Online ordering patterns	when ordering food interview questing if the desired food delivery was available in area “During this lockdown phase, have you ordered ready-to-eat (cooked) food online? If yes, how many times?”	3	4	Meal preparation practices	survey question "Tried to cook to satisfy craving" part of Yale Food Addiction Scale	3	1	NA	NA	NA	NA	habits, prioritization	NA	NA	NA	Physiological needs and conditioning
Menon L and Choudhury DR and Ronto R and Sengupta R and Kansal S and Rathi N	Transformation in culinary behaviour during the COVID-19 pandemic: In-depth interviews with food gatekeepers in urban India.	2022	Mumbai, India	Urban	1. To gain an in-depth understanding of culinary behavious of food gatekeepers in Indian households in Mumbai city during the COVID-19 pandemic 2. To identify food preparation behaviours that could be adopted among Indian families for healthier food consumption	34 Food gatekeepers in an Indian household (those responsible for feeding their family members)	Adults >19 years	2	Qualitative	Semi-structured interviews	Changes in food acquisition behavior due to the COVID19 pandemic	semi-structured interviews	4	4	Meal preparation practices	semi-structured interviews	4	4	Intra-household food allocation practices	semi-structured interviews	4	4	NA	lifecourse perspective	NA	NA	NA
Patel H. and Chakraborty T. and Baidya M. and Chauhan S. and Patel D. and Pancholi K. and Patel D.	Community based survey on young adults about the irregularity in their food habit	2010	Bangalore, India	Urban	"to know about the irregularity in their food habit which effectively infected the young student population of age between 16-20 years"	151 students	Older children/adolescents 10-19 years	3	Quantitative	Interviewer-driven questionnaire	NA	NA	NA	NA	NA	NA	NA	NA	Eating habits	Participants were asked whether they regularly consume breakfast/lunch/evening food and the reasons for any irregularity in food habit	2	1	time use	NA	convenience	NA	NA
Renzella, J and Fernando, S and Kalupahana, B and Scarborough, P and Rayner, M and Townsend, N	Food labour, consumption hierarchies, and diet decision-making in Sri Lankan households: a qualitative study	2020	Colombo, Kalutara, and Trincomalee districts	Urban and rural	"The purpose of this study was threefold: explore household responsibility for food-related labour; understand food decision-making influences; and investigate consumption hierarchies that might impact the distribution of intervention benefits"	93 Sri Lankan adults residents	Adults >19 years	1	Qualitative	Semi-structured interviews	NA	NA	NA	NA	Intra-household distribution of food preparation responsibilities	How do food preparation responsibilities differ between household members? How do cooking responsibilities differ between household members?	4	4	NA	NA	NA	NA	roles	gender and women's empowerment	NA	wealth	NA
Kumar S. and Ray S. and Roy D. and Ganguly K. and Dutta S. and Mahapatra T. and Mahapatra S. and Gupta K. and Chakraborty K. and Das M.K. and Guha S. and Deb P.K. and Banerjee A.K.	Exercise and eating habits among urban adolescents: a cross-sectional study in Kolkata, India	2017	Kolkata, India	Urban	"The aim of this study was thus to assess the CVD-related knowledge, health perceptions (especially about future CVD-risk), eating habits, exercise patterns and their interplay among urban adolescent students in Kolkata, a metropolitan city in eastern India."	1755 adolescent school-children of metropolitan Kolkata	Older children/adolescents 10-19 years	3	Quantitative	Self-administered questionnaire	NA	NA	NA	NA	NA	NA	NA	NA	Eating habits	meals per day (1-2/3/>3), snacks per day (<3/4/>4), average frequency of food intake (appx appropriate/more than appropriate/much more than appropriate), skipping meals (never/sometimes/often), eating in the street-shop/restaurant *never/sometimes/often)	2	1	knowledge, habits	NA	NA	NA	NA
Moitra P and Madan J	Socioeconomic, intrapersonal and food environmental correlates of unhealthy snack consumption in school-going adolescents in Mumbai.	2022	Mumbai, India	Urban	"to evaluate the association of demographic, socioeconomic, food environments, and perception-related factors with the consumption patterns of unhealthy snacks that are high in fat, salt, and sugar among 10–12 years old school going adolescents in Mumbai, India."	712 10-12 year old adolescents	Older children/adolescents 10-19 years	3	Quantitative	Self-administered questionnaire	Frequency of food purchases	‘Do you eat at the school canteen or buy foods/beverages at school?’ and ‘If yes, then how often…? ‘Which of the following foods and drinks are available at school to buy?’, ‘Which of the following foods and drinks do you usually buy at school?’	4	1	NA	NA	NA	NA	Snack consumption patterns	weekly frequencies of watching television while eating at home - assessed with a 5-point scale; three questions examined the family dietary habits such as weekly frequency of eating out or ordering takeaways, having at least one meal/d with family, and having meals at the dinner table	4	1	habits, prioritization, self-efficacy	NA	convenience, affordability, accessibility	NA	NA
Verma, M and Aggarwal, R and Nath, B and Kakkar, R	Exploring the influence of food labels and advertisements on eating habits of children: a cross-sectional study from Punjab, India	2023	Punjab, India	Urban and rural	"to explore the noticeability of the food packaging labels by the children, the information retrieved from the food nutrition labels, and their role in increased frequency of eating out in addition to the perceptions of their parents about the television ads."	722 children and their parents	Adolescents and adults	3	Quantitative	Interviewer-driven questionnaire	NA	if ingredient or label changed buying decision	NA	NA	NA	NA	NA	NA	Eating out behavior	frequency of eating out	2	1	knowledge, prioritization	social relationships	NA	NA	NA
Arora S. and Prabha K. and Sharanagat V.S. and Mishra V.	Consumer awareness and willingness to purchase probiotic food and beverage products: a study of Sonipat district, Haryana	2021	Sonipat city of Haryana	Urban	"to understand the effect of sociodemographic profile on awareness, knowledge and consumption patterns of products containing probiotic."	306 participants	Adults >19 years	3	Quantitative	Interviewer-driven questionnaire	Purchase behavior for specific foods	frequency of purchase (habitual buyers/occasional buyers/ non-buyers)	2	2	NA	NA	NA	NA	NA	NA	NA	NA	knowledge, belief, preference, expectancy	social relationships	desirability, affordability	NA	NA
Chakrabarti, S	Factors influencing organic food purchase in India - expert survey insights	2010	India	Not specified	"The paper aims to document the findings of an expert survey in the organic food category in India. It seeks to highlight the relative importance attached by the experts to key explanatory variables in the consumers’ purchase process of organic food. It"	33 experts	Adults >19 years	0	Quantitative	Interviewer-driven questionnaire	Purchase behavior for specific foods: organic food purchase behavior	Evaluate the following variables in terms of their importance in consumer’s organic food purchase: The reputation of the store & its associated people from where purchase is considered, The importance of WOM (Activity) towards the store from where organic food is generally bought, The importance of WOM (Praise) towards the store from where organic food is generally bought, The importance of affec…	2	2	NA	NA	NA	NA	NA	NA	NA	NA	prioritization, roles	social relationships	desirability, affordability	NA	NA
Khanna, S and Nagar, K and Chauhan, V and Bhagat, S	Application of the extended theory of planned behavior to street-food consumption: testing the effect of food neophobia among Indian consumers	2022	Jammu, northern India	Urban	"The purpose of the paper is to find out how food neophobia, perceived risk and perceived value affect their consumers’ attitude and consumption intention toward street-food, when researching tourists’ food consumption."	445 tourists from the main urban center of Jammu	Adults >19 years	3	Quantitative	Self-administered questionnaire	NA	NA	NA	NA	NA	NA	NA	NA	Eating out behavior	IC1- I plan to eat food sold by street vendors	2	2	attitudes	social relationships	desirability	NA	neophobia
Khongrangjem, T and Dsouza, SM and Prabhu, P and Dhange, VB and Pari, V and Ahirwar, SK and Sumit, K	A study to assess the knowledge and practice of fast food consumption among Pre-University students in Udupi Taluk, Karnataka, India	2018	Udupi district, Karnataka, India	Urban and rural	"to assess the knowledge and practice of fast food consumption among Pre-University College students"	160 Pre-University College students	Adolescents and adults	3	Quantitative	Self-administered questionnaire	NA	NA	NA	NA	NA	NA	NA	NA	Snack consumption patterns	frequency of fast food consumption	3	1	knowledge, attitudes	NA	NA	NA	NA
Samanta S. and Banerjee J. and Rahaman S.N. and Ali K.M. and Ahmed R. and Giri B. and Pal A. and Dash S.K.	Alteration of dietary habits and lifestyle pattern during COVID-19 pandemic associated lockdown: An online survey study	2022	West Bengal, India	Not specified	" this study aims to reflect the evolving trend in dietary habits and lifestyle status during the COVID-19 lockdown in West Bengal through a population mediated retrospective survey distributed via social media platforms"	1059 participants living in study location	Adults >19 years	3	Quantitative	Self-administered questionnaire	Changes in food acquisition behavior due to the COVID19 pandemic	market frequency (increase/decrease/same with COVID)	2	2	Cooking habits	spending more or less time in the kitchen with COVID "Are you spending much time in kitchen than usual? In the lock down your cooking skills and regularity improved? Level of hygiene during food preparation and eating has increased during current time"	2	2	NA	NA	NA	NA	skills	social capital?	NA	NA	psychological components
Bhol A. and Sanwalka N. and Kapasi T.A. and Piplodwala S.Z. and Ansari L.M.A. and Katawala F.M. and Bhandary T.A.	Changes in Snacking Patterns During Covid-19 Lockdown in Adults from Mumbai City, India	2021	Mumbai city, India	Urban	"to access the change in snacking patterns of participants living in Mumbai city, India during lockdown"	256 adults (60 males and 196 females) in Mumbai	Adults >19 years	3	Quantitative	Self-administered questionnaire	NA	decrease in snacking due to difficulty in finding snacks	NA	NA	NA	NA	NA	NA	Snack consumption patterns	frequency of consuming store bought snacks and meals per day; reason for increase in snacking to accompany television viewing	2	2	NA	life course; social relationships	NA	NA	Physiological needs and conditioning; psychological components
Ynion J and Custodio MC and Samaddar A and Mohanty SK and Cuevas RP and Ray Chakravarti A and Demont M	Survey data on heterogeneity in consumers' food choice in eastern India.	2021	Odisha and West Bengal, eastern India	Urban and rural	"to understand the heterogeneity of consumers’ food choice"	Active involvement in food purchase decisions and/or meal planning or cooking for low- and middle-income households	Adults >19 years	3	Mixed methods	Interviewer-driven questionnaire and focus group discussions	Frequency of food purchases	questions related to purchases gave insight into interaction with the food environment	2	2	NA	NA	NA	NA	Foods consumed during various eating occasions	frequency of consumption with a pre-determined list of dishes consumed during each eating occasion (breakfast, lunch, dinner, snacks, special occasions) estimated using a scale	2	2	attitude	NA	accessibility	NA	NA
Malushte R. and Jadhav S. and Hedaoo R.	Do Fast Food Milieus Influence the Eating Behaviors and BMI of Adolescents?	2022	An urban city in India	Urban	To assess the pattern of fast food consumption, factors affecting the consumption, and correlate the fast foods intake with the BMI of adolescents (16-19 years)	219 adolescents	Older children/adolescents 10-19 years	3	Quantitative	Interviewer-driven questionnaire	Purchase behavior for specific foods	Likert scale responses categorized as 3 =most influencing factor, 2= moderately influencing factor, and 1 = least influencing factor	2	1	NA	NA	NA	NA	NA	NA	NA	NA	identity	social relationships	desirability, affordability, convenience, accessibility	NA	NA
Neogy S.	Gender inequality, mothers' health, and unequal distribution of food: Experience from a CARE project in India	2010	Barabanki and Raebaraily, Uttar, India	Rural	"addressed the social norms that influence household behaviours related to food distribution."	families in the community	Adults >19 years	3	Qualitative	Focus group discussions and pile sorting	NA	NA	NA	NA	NA	NA	NA	NA	Intra-household food allocation practices	Who eats first, and who eats last? When does a pregnant woman eat?	4	4	beliefs and attitudes, knowledge	social relationships, gender and women's empowerment	NA	NA	NA
Ali, T and Alam, A and Ali, J	Factors Affecting Consumers' Purchase Behaviour for Health and Wellness Food Products in an Emerging Market	2021	Lucknow, India	Urban	To identify the factors affecting buying behaviour of the consumers for health and wellness food products in India	218 consumers	Adults >19 years	3	Quantitative	Interviewer-driven questionnaire	Purchase behavior for specific foods	Likert scale developed (1 = not at all important, 2 = somewhat important, 3 = important, 4 = very important and 5 = extremely important) for recoding the consumers responses on factors affecting their buying behaviour	2	2	NA	NA	NA	NA	NA	NA	NA	NA	beliefs, knowledge and skills, attitudes	NA	desirability, affordability	wealth	NA
Turner, C and Bhogadi, S and Walls, H and Surendran, S and Kulkarni, B and Kinra, S and Kadiyala, S	Drivers of food acquisition practices in the food environment of peri-urban Hyderabad, India: A qualitative investigation	2022	Patelguda and Thummaloor, Hydrabad India	Peri-urban	"to improve knowledge and understanding about how people perceive and experience drivers of food acquisition and consumption as part of daily life"	18 in-depth interviews, 16 Q-GIS interviews, and 6 photo-elicitation interviews	Adults >19 years	3	Qualitative	Semi-structured interviews and photovoive	Intra-household food acquisition practices	Interview questions about their current food acquisition practices and intrahousehold food acquisition. "Probes focused on food sources, including market-based sources, own production, wild food harvesting, and gifts and transfers, ..." and photographs of their food acquisition (buying, growing, sources) "... to capture any variation in the food environment and food acquisition practices" photogr…	2	4	Intra-household distribution of food preparation responsibilities	Interview questions about their intrahousehold food preparation and photographs of their preparation (preparation, cooking)	2	4	Eating habits	participants encouraged to take photos of eating practices	2	4	NA	NA	affordability, convenience, accessibility, desirability	NA	NA
Pradhan M.R. and Taylor F.C. and Agrawal S. and Prabhakaran D. and Ebrahim S.	Food acquisition and intra-household consumption patterns: A study of low and middle income urban households in Delhi, India	2013	Sangam Vihar and Kotla, Delhi, India	Urban	"... to explore food acquisition system and intra-household consumption patterns in low and middle income (LMI) urban households in Delhi"	20 households and 4 key informants	Adults >19 years	3	Mixed methods	Interviewer-driven questionnaire and semi-structured interviews	Intra-household food acquisition practices	interviews focused on food purchasing behaviors with food vendors; interviews with household heads focused on usual food acquisition, purchaser, and purchase location	2	2	NA	NA	NA	NA	Intra-household food allocation practices	interviews with household heads explored intra-household food distribution patterns	2	4	roles	NA	NA	NA	NA
Vinish, P and Pinto, P and Hawaldar, IT and Pinto, S	ANTECEDENTS OF BEHAVIORAL INTENTION TO USE ONLINE FOOD DELIVERY SERVICES: AN EMPIRICAL INVESTIGATION	2021	Karnataka, India	Urban	1. Examine the antecedents of online food delivery leading to customer satisfaction and revisit intentions 2. Explore the recurring consumption occasions for ordering food online	385 customers from four cities	Adults >19 years	3	Quantitative	Self-administered and interviewer-driven questionnaire	Online ordering patterns	9 indicators of factors influencing online food ordering grouped under "aggregator attractiveness"	2	2	NA	NA	NA	NA	NA	NA	NA	NA	goals and prioritization	NA	desirability, convenience	NA	NA
Kiran M. and Nithin Prabhu K. and Paramesha S.C. and Rajshekar T. and Praveen M.P. and Punitkumar C. and Puneetha S.C. and Kumar R. and Rahul Y. and Nagabhushan C.	Consumption pattern, consumer attitude and consumer perception on meat quality and safety in Southern India	2018	Bengaluru District of Karnataka, India	Urban	"to study the awareness and perception of consumers towards meat in Bengaluru District of Karnataka."	260 consumers	Adolescents and adults	3	Quantitative	Interviewer-driven questionnaire	Purchase behavior for specific foods	mode of meat purchase (from shop, slaughter in home or front of eyes, frozen/supermarket); purchase pattern details	2	2	NA	NA	NA	NA	NA	NA	NA	NA	preference; knowledge	NA	desirability	NA	NA
Khan W. and Ansari S.A. and Siddiquei M.I.	Determinants of consumers' frequency of eating out: implication for the restaurant business in India	2021	Aligarh, district of Uttar Pradesh and the national capital region	Urban	"to analysing the factors affecting the frequency of eating out."	157 consumers	Adults >19 years	3	Quantitative	Interviewer-driven questionnaire	NA	NA	NA	NA	NA	NA	NA	NA	Eating out behavior	consumers frequency of eating out in a month	2	2	preference	NA	NA	NA	NA
Mohanty, BB and Rath, K and Jena, SK and Nayak, GR and Patra, SK and Sahoo, N	DIETARY HABIT OF MEDICAL STUDENTS-A STUDY AMONG THE STUDENTS OF A HEALTH UNIVERSITY IN EASTERN INDIA	2017	Eastern India - Bhubaneswar, Odisha, India	Not specified	"To determine the dietary habits of medical students."	278 medical students	Adults >19 years	3	Quantitative	Interviewer-driven questionnaire	NA	NA	NA	NA	NA	NA	NA	NA	Snack consumption patterns	daily number of meals and snacks, regularity of eating in fast food center	2	2	habits, time use, self efficacy	NA	affordability, accessibiity	NA	NA
Faslu Rahman C.K. and Sharun K. and Kumar R.R. and Chand S. and Bardhan D. and Dhama K.	Impact of covid-19 pandemic and lockdown on the meat consumption pattern in India: A preliminary analysis	2021	India- online, location not specified	Not specified	"to analyze the impact of COVID-19 on the meat consumption pattern during the lockdown period."	416 individuals	Not specified	0	Quantitative	Self-administered questionnaire	Changes in food acquisition behavior due to the COVID19 pandemic	Source: "Meat procurement source" (Local stall / Malls or authorized markets / Online market / Other); "Do you prefer the doorway delivery of meat through online marketing, if available" (Yes / No); Changes: "Type of meat/meat product used to purchase" (Fresh meat / Processed or Convenience meat / Ready to cook products / Other); "The meat you are getting even during the lockdown period" (Chicken…	4	1	NA	NA	NA	NA	NA	NA	NA	NA	preference, habits, beliefs	NA	affordability, accessibility	NA	NA
Semar, R and Bakshi, N	Correlation of Screen Time With Eating Behavior Among School-Going Children Aged 8 to 10 Years in East Delhi, India	2022	East Delhi, India	Not specified	"study the association of screen time on eating behavior among school-going children 8 to 10 years in East Delhi."	100 school-going children	Younger children 5-10 years	3	Quantitative	Self-administered questionnaire	NA	NA	NA	NA	NA	NA	NA	NA	Eating behaviors	Children Eating Behavior Questionnaire - slowness in eating	2	1	attitudes	NA	desirability	NA	Psychological components
Matharu, GK and von der Heidt, T and Sorwar, G and Sivapalan, A	What Motivates Young Indian Consumers to Buy Organic Food?	2022	20 states in northern India	Urban and rural	understand the purchase intention and purchase behavior in relation to organic food in India	higher education students aged 18-30 years	Adults >19 years	3	Quantitative	Self-administered questionnaire	Purchase behavior for specific foods: organic food purchase behavior	intention items (n=3) asked about consideration for purchasing organic foods due to pollution and ecological reasons and plan to eat organic foods. Behavior items (n=3) asked about purchase frequency and amount spent on organic foods	4	1	NA	NA	NA	NA	NA	NA	NA	NA	attitudes and belief	social relationships	affordability	NA	NA
Matharu, GK and von der Heidt, T and Sorwar, G and Sivapalan, A	The moderating role of Hofstede's cultural dimensions on consumer purchasing of organic food	2023	North India	Urban and rural	"The aim of this study was to examine the moderating effects of Hofstede’s six cultural dimensions on the relationship between organic food purchase intention and purchase behavior."	401 students	Adults >19 years	3	Quantitative	Self-administered questionnaire	Purchase behavior for specific foods: organic food purchase behavior	How often have you shopped for OF in the last three months? (1 = “never”; 5 = “at every opportunity”) How many OF have you bought over the last three months? (1= “none at all”; 5 = “a great deal”)	4	1	NA	NA	NA	NA	NA	NA	NA	NA	beliefs, goal	NA	affordability	NA	NA
Ashraf M.A.	Islamic marketing and consumer behavior toward halal food purchase in Bangladesh: An analysis using SEM	2019	Dhaka	Urban	To examine consumer behavior toward halal food purchase in Bangladesh. Specifically, how do individual beliefs about trustworthiness of the halal food products affect individual intentions to purchases and actual purchasing behavior?	365 respondents	Adolescents and adults	3	Quantitative	Interviewer-driven questionnaire	Purchase behavior for specific foods	Actual purchasing behavior was measured with two items, “How many times would you say to purchase halal food per month?” and “how long have you been buying halal foods?	2	2	NA	NA	NA	NA	NA	NA	NA	NA	attitudes	NA	NA	food security	NA
Ganpule, A and Dubey, M and Pandey, H and Venkateshmurthy, NS and Green, R and Brown, KA and Maddury, AP and Khatkar, R and Jarhyan, P and Prabhakaran, D and Mohan, S	Snacking Behavior and Association with Metabolic Risk Factors in Adults from North and South India	2023	Sonipat and Vizag India	Urban and rural	"to assess snack behavior and its associations with metabolic risk factors in Indian adults"	8762 males and females	Adults >19 years	3	Quantitative	Interviewer-driven questionnaire	NA	NA	NA	NA	NA	NA	NA	NA	Snack consumption patterns	snack timing, activities done while snacking	2	2	preference, prioritization	NA	NA	wealth	NA
Bailey, C and Garg, V and Kapoor, D and Wasser, H and Prabhakaran, D and Jaacks, LM	Food Choice Drivers in the Context of the Nutrition Transition in Delhi, India	2018	Delhi, India	Urban	"(1) to determine the drivers of food choice among young adult women living in Delhi and (2) to interpret these drivers in the context of the nutrition and epidemiological transitions."	38 women	Adults >19 years	2	Qualitative	Semi-structured interviews and pile sorting	NA	NA	NA	NA	Meal preparation practices	how typical consumption foods are prepared and why	4	4	Foods consumed during various eating occasions	what is typically eaten during each eating occasion	4	4	habits, preferences, roles, knowledge, skills, time, attitudes/beliefs	social relationships, life course	desirability, affordability	NA	Physiological needs and conditioning
Dahal M and Basnet A and Khanal S and Baral K and Dhakal S	Gender Difference in Food Choice and Eating Practice and Their Association with Health among Students of Kathmandu, Nepal.	2022	Kathmandu, Nepal	Urban	To access the gender diƒerence in food choice and eating practice and their association with health among students in Kathmandu, Nepal	385 students from Tribhuvan University	Adolescents and adults	3	Quantitative	Self-administered questionnaire	NA	NA	NA	NA	NA	NA	NA	NA	Eating habits	Food Choice Questionnaire (FCQ) developed by Steptoe. et al.	2	1	motivation, habits and routines, goals and prioritization, identity	gender and women's empowerment	desirability, convenience, affordability	NA	NA
Blum LS and Khan R and Sultana M and Soltana N and Siddiqua Y and Khondker R and Sultana S and Tumilowicz A	Using a gender lens to understand eating behaviours of adolescent females living in low-income households in Bangladesh.	2019	4 regions in Bangladesh	Urban and rural	To examine individual, social, environmental, and structural factors influencing eating behaviours of female adolescents living in low‐income families in urban and rural settings in Bangladesh	24 in-depth interviews and 16 home food observations	Older children/adolescents 10-19 years	2	Qualitative	Semi-structured interviews	NA	interviews and FGDs	NA	NA	NA	NA	NA	NA	Intra-household food allocation practices	Free‐listing exercises were employed to assess the cultural domain of meals	2	4	NA	gender and women's empowerment	accessibility, affordability	NA	NA
Roy D and Boss R and Saroj S and Karandikar B and Pradhan M and Pandey H	Snack Food Consumption across the Pune Transect in India: A Comparison of Dietary Behaviors Based on Consumer Characteristics and Locations.	2021	Pune, India	Urban and rural	The study aimed to (a) examine snacking behavior and determinants of SFC and daily snacking occasions among participants in different age groups and (b) to describe the socioeconomic and lifestyle characteristics of individuals in relation to SFC	1470 participants	Younger children, adolescents, and adults	3	Qualitative	Semi-structured interviews	NA	NA	NA	NA	NA	NA	NA	NA	Snack consumption patterns	interviews	4	4	goals and prioritization	NA	affordability	food security	physiological needs and conditioning
Mor, K and Sethia, S	Changing Consumption Basket in Rural and Urban Areas-A Journey from Conventional Food to Convenience Food	2018	Haryana, India	Urban and rural	1. To study the consumption pattern of selected food and non food items in rural-urban households 2. To analyze the factors which influences the food choice motives in rural and urban households	1421 respondents	Adults >19 years	3	Quantitative	Interviewer-driven questionnaire	NA	NA	NA	NA	NA	NA	NA	NA	Intra-household food allocation practices	9 factor model of food choice motives	2	2	identity, habits and routines, goals and prioritization, motivation, prioritization/negotiation	NA	affordability, convenience, desirability	NA	NA
Kabir A. and Miah S. and Islam A.	Factors influencing eating behavior and dietary intake among resident students in a public university in Bangladesh: A qualitative study	2018	Kumargaon, Sylhet, Bangladesh	Urban	"investigating the factors that influence eating behavior and dietary intake."	25 IDI and 26 FGD participants that were students	Adolescents and adults	3	Qualitative	Semi-structured interviews and focus group discussions	NA	NA	NA	NA	Cooking habits	interview questions on cooking habits	4	4	Eating behaviors	interview questions on eating habits and hours	4	4	attitudes, beliefs, habits	social relationships	NA	wealth	NA
Chopra HV and Gandhi MJ and Sahariah SA and Weller S and Potdar RD and Barker M and Kehoe SH and Fall CH and Hardy-Johnson P	Conflicts between adolescents and their caregivers living in slums of Mumbai, India in relation to junk food consumption and physical activity.	2021	Khar and Santa Cruz areas of Mumbai, India	Urban	"to explore adolescent and caregiver perspectives of the facilitators and barriers to a healthy diet and physical activity among adolescents living in urban slums."	36 adolescents and 23 of their caregivers	Adolescents and adults	3	Qualitative	Focus group discussions	Frequency of food purchases	How frequently do your family members give you money to buy outside food? What foods do you buy from the money given by the family?	4	4	Meal preparation practices	(How often does your mom/ caregiver prepares your favourite dish?)	4	4	Snack consumption patterns	pattern (What makes you eat these foods at these times?); context (How often do you eat with your family? How often do you eat with other families/ elsewhere in the community?)	4	4	routine, preferences, knowledge, goals	gender and women's empowerment, social relationships	desirability, affordability	NA	NA
David, A and Ahmed, RR and Ganeshkumar, C and Sankar, JG	Consumer Purchasing Process of Organic Food Product: An Empirical Analysis	2020	Bangalore city, India	Urban	"The aim is to find out the factor influencing the consumers to buy an organic food product and also identify the major reasons to purchase organic in an emerging economy."	240 respondents	Adults >19 years	3	Quantitative	Interviewer-driven questionnaire	Purchase behavior for specific foods: organic food purchase behavior	very rare I will fo for organic shopping; occasional I purhcase organic foods, behavior construct (exact questions not provided)	2	2	NA	I always use naturally made foods, I regually use organic foodstuff	NA	NA	NA	NA	NA	NA	beleif, knowledge, goals	social relationships	affordability, accessibility, desirability	NA	NA
Aggarwal T. and Singh D. and Bhatia R.C. and Sobti P.C.	Dietary habits of adolescents in public schools of Ludhiana, Punjab, India	2006	Ludhiana, Punjab, India	Urban	To study the dietary habits of adolescents in public schools in Ludhiana, Punjab, India and relate them to obesity.	1000 adolescents of upper socio-economic status	Older children/adolescents 10-19 years	3	Quantitative	Interviewer-driven questionnaire	NA	NA	NA	NA	NA	NA	NA	NA	Eating habits	questionnaire including demographic data, dietary habits and exercise pattern	2	1	goals and prioritization, preferences	social relationships	convenience	NA	NA
Kaur, J and Kaur, M and Chakrapani, V and Kumar, R	Multilevel Influences on Fat, Sugar, Salt, Fruit, and Vegetable Consumption Behaviors Among Urban Indians: Application of the Social Ecological Model	2020	Chandigarh, India	Urban	"we explored the individual, family, and social-structural-level influences on dietary behaviors related to consumption of fat, sugar, salt, fruits, and vegetables among urban adults in India."	men and women of diverse socioeconomic groups	Adults >19 years	1	Qualitative	Focus group discussions	NA	NA	NA	NA	NA	NA	NA	NA	Eating out behavior	frequency of eating out	4	4	knowledge, attitudes, motivation	NA	availability, affordability	NA	NA
Budhathoki, M and Pandey, S	Intake of Animal-Based Foods and Consumer Behaviour towards Organic Food: The Case of Nepal	2021	Kathmandu, Lalitpur, and Bhaktapur Nepal	Urban	"This study aims to segment Nepalese consumers based on the frequency of animal-based food intake and thereby the determinants of organic food purchasing behaviour to suggest possible marketing strategies for organic food suppliers"	527 Nepalese consumers	Adults >19 years	3	Quantitative	Interviewer-driven questionnaire	Purchase behavior for specific foods: organic food purchase behavior	frequency (‘How often do you purchase organically grown produce or other organic food products?’); availability (‘Most organic foods are widely available.’)	4	2	NA	NA	NA	NA	NA	NA	NA	NA	attitude, prioritization, goals, self-efficacy, knowledge	social relationships	desirability, affordability, convenience	NA	NA
Ghatak D, Sahoo S, Sarkar S, Sharma V.	Who eats last? Intra-household gender inequality in food allocation among children in educationally backward areas of India	2023	Andhra Pradesh, Bihar, Gujarat, and Haryana in India	Rural	To provide new evidence of the gender-discriminatory practice of girls eating after boys and identify some key household characteristics associated with it	1125 households	Adults >19 years	3	Quantitative	Interviewer-driven questionnaire	NA	NA	NA	NA	NA	NA	NA	NA	Intra-household food allocation practices	Parents were asked to what extent they agreed with statements reflecting gender roles and attitudes. The responses were collected on a three-point Likert scale.	3	2	NA	social relationships	NA	wealth	NA
Ullah, S., Ali, C. I., Ahmed, U. I., Nasir, S., & Masood, A.	Health or Taste: Understanding Consumers Preferences Towards Cooking Mediums in Pakistan	2023	Metropolitan cities in Pakistan	Urban	To explore the motives behind the purchase of western imported food products	44 males and 46 females - consumers of western imported foods	Adults >19 years	3	Quantitative	Interviewer-driven questionnaire	Purchase behavior for specific foods	questions discussed in structured interview	2	2	NA	NA	NA	NA	NA	NA	NA	NA	identity (religious), beliefs	social relationships	desirability	NA	NA
Bukhari, SFH; Woodside, FM; Hassan, R; Hussain, S; Khurram,	Exploring the motives behind the purchase of western imported food products. A phenomenological study from a Muslim-dominated region	2022	eight metropolitan citites of Pakistan	Rural	To explore the motives behind the purchase of western imported food products	44 males and 46 females	Adults >19 years	3	Qualitative	Semi-structured interviews	Purchase behavior for specific foods	questions discussed in the semi-structured interview	1	4	NA	NA	NA	NA	NA	NA	NA	NA	goals and prioritization, identity (religious), beliefs	NA	desirability	NA	NA
Qazi, A.; Cova, V.; Hussain, S.; Khoso, U.	When and why consumers choose supersized food?	2022	four cities of Pakistan	Urban	This study aims to achieve three objectives: to explore the perception of consumers about supersized foods (in both pre- and post-consumption scenarios), to identify why consumers prefer supersized options over other available options and to determine the types of situations that push consumers to make such decisions.	120 students from four cities of Pakistan	Adults >19 years	3	Qualitative	Semi-structured interviews	Purchase behavior for specific foods	semi-structured interviews	1	4	NA	NA	NA	NA	NA	NA	NA	NA	NA	social relationships	affordability	NA	physiological needs and conditioning
Shahzad, MA; Razzaq, A; Qing, P; Rizwan, M; Faisal, M	Food availability and shopping channels during the disasters: Has the COVID-19 pandemic changed peoples? online food purchasing behavior?	2022	Punjab and Sindh, Pakistan	Urban and rural	1) understand the buying behavior of Pakistani people during the pandemic 2) to assess the role of online food buying behavior in food accessibility during the pandemic and 3) to explore the factors that affects the online buying behavior	1067 respondents	Adults >19 years	3	Quantitative	Self-administered questionnaire	Changes in food acquisition behavior due to the COVID19 pandemic	self-administered questionnaire	4	2	NA	NA	NA	NA	NA	NA	NA	NA	NA	lifecourse perspective	NA	NA	NA
Arif I, Shourove JH, Sarker T, Rahman MM, Islam GMR	Food purchase and consumption behavior during the COVID‑19 pandemic lockdown in Bangladesh: association between sociodemographic composition	2024	Seven divisions in Bangladesh	Not specified	"In this study, we first comprehensively investigated the association of sociodemographic factors with food purchase and consumption behavior among Bangladeshi adults during the COVID-19 lockdown. We aimed to find out the association between food purchasing and consumption habits with related confounders viz., gender, age, education, income, occupation, and household size."	1350 adult respondents	Adults >19 years	3	Quantitative	Interviewer-driven questionnaire	Changes in food acquisition behavior due to the COVID19 pandemic	Responses recorded on a five-point Likert scale (ranging from “never” to “always”) regarding various aspects such as: purchasing food from the supermarket, purchasing food from the grocery store, purchasing food from the local market, purchasing food from online grocery shopping sites, and ordering food from online food delivery platforms	4	2	Meal preparation practices	Responses recorded on a five-point Likert scale (ranging from “never” to “always”) regarding various aspects such as: trying new recipes, preparing family meals more frequently	4	2	Eating habits	Responses recorded on a five-point Likert scale (ranging from “never” to “always”) regarding various aspects such as: having meals separately (away from family) more frequently than before, having family meals more frequently, outdoor dining, social dining, food takeaways, snacking between meals.	4	2	knowledge and skills, preferences	gender, lifecourse perspective	NA	wealth	NA
Banstola, S., Shrestha, N., Sharma, B.	Junk Food Consumption Behavior among Young Children	2024	Pokhara Metropolitan City, Nepal	Urban	To assess the junk food consumption behavior of young children and the factors associated with junk food consumption among the study population of Pokhara Metropolitan City	352 children	Younger children 5-10 years	3	Quantitative	Interviewer-driven questionnaire	NA	NA	NA	NA	NA	NA	NA	NA	Eating habits	Junk food consumption was measured by observing if any or all types of junk food was consumed three or more times in last one week. Assessment of environmental factors such as conventional shop near home (yes/no), type of food at school (home made/buy from shop/provided by school), food after school (home made/buy from shop), money to buy food (never/sometime/most of the time/everyday), taking ch…	1	2	NA	gender, social relationships	accessibility	NA	NA
Ferdous, MZ, Islam, MS, Kundu, LR, Islam, US, Banik, R, Pardhan, S	Patterns of eating behaviors, physical activity, and lifestyle modifications among Bangladeshi adolescents during the COVID-19 pandemic	2024	Bangladesh	Urban and rural	To determine how adolescents in Bangladesh changed their dietary patterns, level of physical activity, and lifestyles before amid during the COVID-19 pandemic	Adolescents (n=242 females and 248 males)	Older children/adolescents 10-19 years	3	Qualitative	Semi-structured interviews	NA	NA	NA	NA	NA	NA	NA	NA	Eating habits	Information on eating habits including meal type, meal frequency, eating breakfast, skipping meals, reasons for skipping meals, and water intake were recorded from participants.	2	2	time use, goals and prioritization	lifecourse perspective	NA	NA	physiological needs and conditioning
Jeena, BP, Kodali, PB, Longchar, W, Hense, S	Patterns and determinants of aerated drinks consumption among adolescents in India: analysis of National Family Health Survey-5 (2019-2021) data	2023	India	Urban and rural	To investigate the consumption pattern of aerated drinks and examine its determinants among adolescents’ boys and girls (15–19 years) in India	16,385 boys and 12,254 girls	Older children/adolescents 10-19 years	3	Quantitative	Interviewer-driven questionnaire	NA	NA	NA	NA	NA	NA	NA	NA	Eating habits	Original variable recoded into “frequency of consumption of aerated drinks” with response; yes (for daily, weekly and occasional consumption); and no (never). The predictors examined included behavioural variables (such as eating fried food and watching television).	3	1	habits and routine	gender	NA	wealth	NA
Tool availability
1	Tool not available
2	Description of questions specified
3	Few questions specified
4	Complete tool specified
Tool validity
1	Validated
2	Not validated
3	Newly developed
4	Not applicable
